# Supplementary material for: CHD1L augments autophagy-mediated migration of hepatocellular carcinoma through targeting ZKSCAN3
Source: Cell Death Dis. 2021 Oct 15;12(10):950. doi: 10.1038/s41419-021-04254-x (PMC8520006; doi:10.1038/s41419-021-04254-x)
Supplement: Supplementary file 1 — Table S1 [file 41419_2021_4254_MOESM1_ESM.xlsx]

## Sheet: Sheet1
Reagents and antibodies	Cat.NO	Manufacturer
ACTIN	A5441	Sigma
LC3B	L7543	Sigma
CHD1L	ab51324	Abcam
CHD1L	ab197019	Abcam
ZKSCAN3	ab96731	Abcam
P62	ab109012	Abcam
Paxillin	ab32084	Abcam
ATG5	ab108327	Abcam
LC3B	ab192890	Abcam
Bafilomycin A1	ab120497	Abcam
Dox	D9891-25G-9	Sigma
Chloroquine	C6628-25G	Sigma
